# Supplementary material for: BVDV NS5A Binds to CKAP2 and Activates the PI3K/AKT/mTOR Pathway to Facilitate Virus Transmission Through Tunneling Nanotubes
Source: Vet Sci. 2026 May 22;13(6):505. doi: 10.3390/vetsci13060505 (PMC13307808; doi:10.3390/vetsci13060505)
Supplement: Supplementary file 1 [file vetsci-13-00505-s001.zip]

Archive with 1 entries (1 files):
- vetsci-4295486-supplementary.pdf
